# Supplementary material for: Different types of cartilage neotissue fabricated from collagen hydrogels and mesenchymal stromal cells via SOX9, TGFB1 or BMP2 gene transfer
Source: PLoS One. 2020 Aug 13;15(8):e0237479. doi: 10.1371/journal.pone.0237479 (PMC7425924; doi:10.1371/journal.pone.0237479)
Supplement: S3 Data — (XLSX) [file pone.0237479.s005.xlsx]

## Sheet: Tabelle1
BMP2-ELISA
Tag 3	Tag 7	Tag 14	Tag 21
11.303	2.731	0.531	0.44		ng/ml
13.301	3.801	1.232	1.01
14.021	4.301	1.746	1.43
12.875	3.611	1.16967	0.96		Mittelwert
1.40819	0.80206	0.609894	0.49689		STABW
0.0436364	0.04	0.101818	0.00154545		NEG
	Tag 3	Tag 7	Tag 14	Tag 21
Ad. BMP2	149.383	66.0461	26.2245	0.335485
Ad. GFP	0.0436364	0.04	0.101818	0.00154545
	Day 3	Day 7	Day 14	Day 21	MW
GFP	0.09	0.08	0.02	0
BMP-2	12.875	3.611	1.16967	0.96
					StAb
GFP	0	0.1	0	0
BMP-2	1.40819	0.80206	0.609894	0.49689
