# Supplementary material for: Different types of cartilage neotissue fabricated from collagen hydrogels and mesenchymal stromal cells via SOX9, TGFB1 or BMP2 gene transfer
Source: PLoS One. 2020 Aug 13;15(8):e0237479. doi: 10.1371/journal.pone.0237479 (PMC7425924; doi:10.1371/journal.pone.0237479)
Supplement: S4 Data — (XLSX) [file pone.0237479.s006.xlsx]

## Sheet: Tabelle1
Tag 3 NEG	IHH	IHHTGF	IHHSOX	IHHBMP2		Tag7 NEG	IHH	IHHTGF	IHHSOX	IHHBMP2		Tag 14 NEG	IHH	IHHTGF	IHHSOX	IHHBMP2		Tag 21 NEG	IHH	IHHTGF	IHHSOX	IHHBMP2
	0.288	0.295	0.446	0.533		0.429	0.115	0.421	0.266			0.212	0.112			0.961		0.06
0.397	0.275	0.328	0.46	0.499		0.51	0.121	0.375	0.267			0.207	0.105			1.049		0.058
0.533	0.107	0.293	0.461	0.51		0.343	0.116	0.326	0.263			0.217	0.103			1.195		0.062
0.343	0.13	0.11	0.27	0.168		0.26	0.072	0.224	0.239			0.258	0.102			1.07		0.062	0.43
0.125	0.164	0.2565	0.123	0.178		0.119	0.216	0.104	0.141	1.152		0.075	0.106	0.107		0.742		0.072	0.145	0.273	0.101	0.789
0.126	0.31		0.302	0.165		0.105	0.101	0.131	0.152			0.073	0.088	0.14		0.665		0.076	0.12	0.264	0.102	0.732
0.115	0.498		0.204	0.169		0.088	0.078	0.13	0.2	1.066		0.062	0.061	0.119		0.749		0.078	0.118	0.269	0.106	0.704
0.112	0.338	0.303	0.158	0.176		0.052	0.107	0.142	0.047	0.921			0.047					0.08	0.087	0.4	0.075
0.108	0.309	0.14	0.143	0.164		0.008	0.13	0.155	0.084	0.795			0.049					0.089	0.113	0.381	0.078
0.086		0.403	0.124	0.96		0.026	0.125	0.16	0.044	1.043			0.074					0.1	0.086	0.323	0.087
0.179	0.42	0.175	0.124	0.502		0.086	0.143	0.112	0.044	0.734		0.074	0.067			0.528		0.122	0.075	0.11	0.096	1.111
0.147	0.308	0.269	0.131	0.361		0.119	0.131	0.152	0.049	0.996		0.035	0.083			0.588		0.146	0.07	0.111	0.096	1.109
0.38	0.227	0.537	0.153	0.52		0.067	0.124	0.162	0.082	0.881		0.08	0.064			0.663		0.093	0.072	0.117	0.093	1.402
0.288	0.256	0.292	0.533	0.394		0.267	0.231	0.214	0.106			0.152	0.137	0.296	0.15			0.112	0.182	0.208	0.101	1.47
0.21	0.239	0.256	0.499	0.469		0.223	0.266	0.235	0.11			0.142	0.18	0.287	0.183			0.132	0.187	0.207	0.108	1.372
0.201	0.347	0.239	0.51	0.209		0.198	0.164	0.19	0.08			0.1399	0.162	0.267	0.172			0.123	0.207	0.264	0.119	1.362
0.301	0.562	0.347	0.168	0.399		0.355	0.481	0.154	0.143	0.879		0.142	0.151	0.198	0.148	1.267		0.129	0.116	0.167	0.155	0.821
0.298		0.562	0.178	0.253		0.324	0.357	0.156	0.149	0.981		0.139	0.164	0.189	0.146	1.26		0.103	0.101	0.171	0.155	0.823
0.287			0.165	0.437		0.376	0.275	0.178	0.153	0.843		0.1487	0.163	0.192	0.152	1.274		0.117	0.123	0.177	0.193	0.767
0.378	0.446		0.169	0.346		0.198	0.266	0.25	0.181			0.138	0.125	0.182	0.151	1.084		0.134	0.165	0.208	0.161	1.485
0.492	0.363	0.446	0.176	0.417		0.2	0.206	0.25	0.178			0.142	0.138	0.173	0.15	1.016		0.152	0.128	0.203	0.162	1.494
0.398	0.344	0.363	0.164	0.509		0.189	0.2	0.289	0.183			0.139	0.133	0.176	0.199	1.067		0.149	0.166	0.204	0.167
0.262095	0.312158	0.344	0.257318	0.436		0.206455	0.182955	0.205	0.143682	0.935545		0.135558	0.109727	0.193833	0.161222	0.948625		0.102227	0.141632	0.225389	0.119722	1.10293
		0.313605		0.496
				0.415
				0.443
				0.405
0.262095	0.312158	0.313605	0.257318	0.390111		0.206455	0.182955	0.205	0.143682	0.935545		0.135558	0.109727	0.193833	0.161222	0.948625		0.102227	0.141632	0.225389	0.119722	1.10293
0.134857	0.117132	0.117403	0.149714	0.173914		0.138292	0.0996792	0.0849941	0.0733981	0.125084		0.0592395	0.0402364	0.0613823	0.018926	0.255378		0.0310559	0.080779	0.0840659	0.0356268	0.319699

## Sheet: Tabelle2
ALP
	Day 3	Day 7	Day 14	Day 21
GFP	0.986643	0.466429	0.259214	0.382133	Mittelwerte
SOX-9	0.945	0.586133	0.210071	0.176667
TGF-β1	1.12531	0.888667	0.245	3.04331
BMP-2	1.4408	1.6798	2.62117	3.13988
	Tag 3	Tag 7	Tag 14	Tag 21
GFP	0.423384	0.128441	0.0650741	0.190672	StAb
SOX-9	0.366948	0.393551	0.0931372	0.107668
TGF-β1	0.336175	0.297938	0.101545	0.345638
BMP-2	0.30848	0.331641	0.252345	0.521897
