# Supplementary material for: Different types of cartilage neotissue fabricated from collagen hydrogels and mesenchymal stromal cells via SOX9, TGFB1 or BMP2 gene transfer
Source: PLoS One. 2020 Aug 13;15(8):e0237479. doi: 10.1371/journal.pone.0237479 (PMC7425924; doi:10.1371/journal.pone.0237479)
Supplement: S5 Data — (XLSX) [file pone.0237479.s007.xlsx]

## Sheet: Tabelle1
DNS							DNS
Tag 3				MW	StAb			Day 3	Day 7	Day 14	Day 21	MW
GFP	1.91	1.15	1.68	1.58	0.389744		GFP	1.58	1.35	1.38333	1.10667
TGF	1.42	1.3	0.793	1.171	0.332811		SOX-9	1.43667	2.22667	1.30333	1.88
SOX	1.05	1.78	1.48	1.43667	0.366924		TGF-β1	1.171	1.71	1.47333	0.84
BMP	1.2	1.9	1.7	1.6	0.360555		BMP-2	1.6	1.38667	0.88	1.50667
												StAb
Tag 7							GFP	0.389744	0.18735	0.120139	0.388887
GFP	1.2	1.29	1.56	1.35	0.18735		SOX-9	0.366924	0.301717	0.388887	0.277308
TGF	1.92	1.54	1.67	1.71	0.193132		TGF-β1	0.332811	0.193132	0.306649	0.356791
SOX	2.43	2.37	1.88	2.22667	0.301717		BMP-2	0.360555	0.336056	0.156205	0.177858
BMP	1.02	1.68	1.46	1.38667	0.336056
Tag 14
GFP	1.26	1.39	1.5	1.38333	0.120139
TGF	1.21	1.4	1.81	1.47333	0.306649
SOX	1.75	1.04	1.12	1.30333	0.388887
BMP	0.8	0.78	1.06	0.88	0.156205
Tag 21
GFP	1.17	1.46	0.69	1.10667	0.388887
TGF	0.67	1.25	0.6	0.84	0.356791
SOX	1.71	1.73	2.2	1.88	0.277308
BMP	1.71	1.43	1.38	1.50667	0.177858
