# Supplementary material for: Different types of cartilage neotissue fabricated from collagen hydrogels and mesenchymal stromal cells via SOX9, TGFB1 or BMP2 gene transfer
Source: PLoS One. 2020 Aug 13;15(8):e0237479. doi: 10.1371/journal.pone.0237479 (PMC7425924; doi:10.1371/journal.pone.0237479)
Supplement: S6 Data — (XLSX) [file pone.0237479.s008.xlsx]

## Sheet: Tabelle1
GAG/DNS
Tag 3				MW	Stab			Day 3	Day 7	Day 14	Day 21	MW
GFP	4.78	6.42	5.72	5.64	0.822922		GFP	5.64	5.79667	5.57333	2.97667
TGF	11.55	8.82	16.87	12.4133	4.09385		SOX-9	7.52667	11.2733	12.37	12.8
SOX	9.25	6.26	7.07	7.52667	1.54643		TGF-β1	12.4133	12.16	16.4033	18.1167
BMP	14.86	12.38	11.08	12.7733	1.92045		BMP-2	12.7733	17.7667	15.21	10.45
												StAb
Tag 7							GFP	0.822922	1.65844	0.342101	1.32787
GFP	7.39	5.92	4.08	5.79667	1.65844		SOX-9	1.54643	1.5595	2.7045	1.83769
TGF	10.59	13.24	12.65	12.16	1.39129		TGF-β1	4.09385	1.39129	2.93193	6.02626
SOX	10.27	10.48	13.07	11.2733	1.5595		BMP-2	1.92045	5.20281	2.74632	1.5019
BMP	23.2	12.83	17.27	17.7667	5.20281
Tag 14
GFP	5.31	5.96	5.45	5.57333	0.342101
TGF	17.99	18.2	13.02	16.4033	2.93193
SOX	9.31	14.44	13.36	12.37	2.7045
BMP	15.79	17.62	12.22	15.21	2.74632
Tag 21
GFP	2.81	1.74	4.38	2.97667	1.32787
TGF	23.05	11.4	19.9	18.1167	6.02626
SOX	13.66	14.05	10.69	12.8	1.83769
BMP	8.72	11.21	11.42	10.45	1.5019
