# Supplementary material for: Different types of cartilage neotissue fabricated from collagen hydrogels and mesenchymal stromal cells via SOX9, TGFB1 or BMP2 gene transfer
Source: PLoS One. 2020 Aug 13;15(8):e0237479. doi: 10.1371/journal.pone.0237479 (PMC7425924; doi:10.1371/journal.pone.0237479)
Supplement: S7 Data — (XLSX) [file pone.0237479.s009.xlsx]

## Sheet: Tabelle1
ATP
	Day 3	Day 7	Day 14	Day 21	MW
GFP	254122	486302	385363	395500
SOX-9	296635	407386	340472	203550
TGF-β1	401295	545994	322142	475442
BMP-2	442913	906698	661720	741211
					StAb
GFP	80121.2	150339	150959	76743.4
SOX	74602.8	248178	90721.2	118265
TGF	113489	156569	109189	76625.7
BMP	65268.6	37038.5	104594	15874.9
